# Supplementary material for: Current Patterns of Macroalgal Diversity and Biomass in Northern Hemisphere Rocky Shores
Source: PLoS One. 2010 Oct 7;5(10):e13195. doi: 10.1371/journal.pone.0013195 (PMC2951897; doi:10.1371/journal.pone.0013195)
Supplement: Table S1 — Macroalgal collection sites. Tidal height indicates the depth strata analyzed from each site. Sites are sorted by ocean. (0.04 MB XLS) [file pone.0013195.s001.xls]

## Sheet: Konar_Table S1
Supplementary Table S1: Macroalgal collection sites. Tidal height indicates the depth strata analyzed from each site. Sites are sorted by ocean.
Site	Area	Country	Ocean	Tidal Height	Latitude	Longitude
DS11	Alaska/Boulder Patch	USA	Arctic	5m	70.322	-147.579
E1	Alaska/Boulder Patch	USA	Arctic	5m	70.315	-147.732
E2	Alaska/Boulder Patch	USA	Arctic	5m	70.318	-147.715
E3	Alaska/Boulder Patch	USA	Arctic	5m	70.325	-147.649
L1	Alaska/Boulder Patch	USA	Arctic	5m	70.3	-147.59
W1	Alaska/Boulder Patch	USA	Arctic	5m	70.37	-147.873
W2	Alaska/Boulder Patch	USA	Arctic	5m	70.37	-147.86
W3	Alaska/Boulder Patch	USA	Arctic	5m	70.376	-147.794
DS11	Alaska/Camden Bay	USA	Arctic	5m	70.0282	-144.943
DS4	Alaska/Camden Bay	USA	Arctic	5m	70.0318	-145.269
DSC	Alaska/Camden Bay	USA	Arctic	5m	70.0247	-145.254
DSE	Alaska/Camden Bay	USA	Arctic	5m	70.0258	-145.259
DSW	Alaska/Camden Bay	USA	Arctic	5m	70.0245	-145.258
Anangula	Alaska/Aleutian Islands	USA	Pacific	5m, 10m	53.0036	-168.913
Umnak	Alaska/Aleutian Islands	USA	Pacific	5m, 10m	52.9355	-168.947
Chugidanak	Alaska/Aleutian Islands	USA	Pacific	10m	52.8823	-169.805
Yunaska	Alaska/Aleutian Islands	USA	Pacific	5m, 10m	52.6572	-170.752
Seguam	Alaska/Aleutian Islands	USA	Pacific	5m	52.2439	-172.537
Atka	Alaska/Aleutian Islands	USA	Pacific	5m, 10m	52.1404	-174.607
Adak Yippee Shoals	Alaska/Aleutian Islands	USA	Pacific	5m, 10m	51.8863	-176.617
Rat Island	Alaska/Aleutian Islands	USA	Pacific	5m, 10m	51.7891	-178.366
Tanaga Bay	Alaska/Aleutian Islands	USA	Pacific	5m, 10m	51.7758	-178.049
Skagul	Alaska/Aleutian Islands	USA	Pacific	5m, 10m	51.5755	-178.586
Amchitka	Alaska/Aleutian Islands	USA	Pacific	5m, 10m	51.4106	-179.366
Ridley Island	British Columbia/Prince Rupert	Canada	Pacific	HT, MT, LT, 1m	54.2207	-130.329
Bath Island	British Columbia/Vancouver	Canada	Pacific	HT, MT, LT, 1m, 5m, 10m	49.144	-123.672
Wizard Island	Brisith Columbia/Bamfield	Canada	Pacific	5m, 10m	48.8573	-125.161
Cohen Island	Alaska/Kachemak Bay	USA	Pacific	HT, MT, LT, 1m, 5m, 10m	59.5472	-151.547
Elephant Island	Alaska/Kachemak Bay	USA	Pacific	HT, MT, LT, 1m, 5m, 10m	59.5472	-151.514
Outside Beach	Alaska/Kachemak Bay	USA	Pacific	HT, MT, LT, 1m, 5m, 10m	59.4736	-151.894
Akhiok Bay	Alaska/Kodiak Island	USA	Pacific	HT, MT, LT, 1m, 5m, 10m	56.9465	-154.129
Old Harbor	Alaska/Kodiak Island	USA	Pacific	HT, MT, LT, 1m, 5m, 10m	57.1567	-153.389
Uyak Bay	Alaska/Kodiak Island	USA	Pacific	HT, MT, LT, 1m, 5m, 10m	57.5736	-154.112
Green Island	Alaska/Prince William Sound	USA	Pacific	HT, MT, LT, 1m, 5m, 10m	60.3	-147.412
Knight Island	Alaska/Prince William Sound	USA	Pacific	HT, MT, LT, 1m, 5m, 10m	60.4844	-147.736
Montague Island	Alaska/Prince William Sound	USA	Pacific	HT, MT, LT, 1m, 5m, 10m	60.3908	-147.122
Bird Rock	California/Pt. Loma	USA	Pacific	HT, MT, LT	32.8145	-117.274
El Sauzoso	Bahia de La Paz	Mexico	Pacific	MT, LT, 1m	24.3117	-110.64
San Juan de La Costa	Baja California Sur	Mexico	Pacific	HT, MT, LT, 1m	24.3079	-110.641
Kesen-numa	Tohoku	Japan	Pacific	HT	38.8968	141.625
Sakamato	Miyagi	Japan	Pacific	HT, MT	38.6455	141.477
Maenohama	Akajima	Japan	Pacific	5m	26.1865	127.281
Hatakejim	Shirahama	Japan	Pacific	HT, MT, LT	33.6942	135.363
Suzaki	Chichi Island	Japan	Pacific	HT	27.0737	142.188
Viana	Viana do Castello	Portugal	Atlantic	HT, MT, LT	41.6967	-8.8531
Looe	Cornwall	UK	Atlantic	HT, MT, LT	50.3408	-4.4595
Batten Bay	Devon	UK	Atlantic	HT, MT, LT	50.3566	-4.1269
Simpsons Island	Passamaquoddy Bay	Canada	Atlantic	HT, MT, LT, 1m, 5m, 10m	45.0038	-66.9136
Canso	Nova Scotia	Canada	Atlantic	HT, MT, LT, 1m, 5m, 10m	45.3267	-60.9633
Birch Island	Maine/Cobscook Bay	USA	Atlantic	HT, MT, LT, 1m, 5m, 10m	44.8711	-67.1493
Toubab Dialolo	Senegal	Senegal	Atlantic	HT, MT, LT	14.5742	-17.1381
Playa de 16	Miramar	Cuba	Atlantic	LT, 1m, 5m, 10m	23.1283	-82.4222
Cabo San Roman	Peninsula de Paraguana	Venezuela	Atlantic	LT	12.2096	-70.0156
Chaure	Peninsula de Paraguana	Venezuela	Atlantic	LT	12.1868	-70.0688
Punta Tamutei	Peninsula de Paraguana	Venezuela	Atlantic	LT	12.1828	-69.9318
Macama	Peninsula de Paraguana	Venezuela	Atlantic	LT	12.1241	-70.143
Resort	Peninsula de Paraguana	Venezuela	Atlantic	LT	12.118	-69.884
Macoya	Peninsula de Paraguana	Venezuela	Atlantic	LT	12.0948	-70.2173
Tiraya	Peninsula de Paraguana	Venezuela	Atlantic	LT	12.0625	-69.855
Buchuaci	Peninsula de Paraguana	Venezuela	Atlantic	LT	12.0139	-69.8334
Adicora	Peninsula de Paraguana	Venezuela	Atlantic	LT	11.9534	-69.8015
Punta Tigrillo	Mochima	Venezuela	Atlantic	LT	10.3804	-64.3951
Cayo Mero	Morrocoy	Venezuela	Atlantic	LT	10.8198	-68.2477
Centro San José	San José de la Costa	Venezuela	Atlantic	LT	11.4385	-68.8377
Oeste San José	San José de la Costa	Venezuela	Atlantic	LT	11.4465	-68.8851
Este San José	San José de la Costa	Venezuela	Atlantic	LT	11.4411	-68.8292
Centro San Juan	San Juan de los Cayos	Venezuela	Atlantic	LT	11.1842	-68.4027
Norte San Juan	San Juan de los Cayos	Venezuela	Atlantic	LT	11.1896	-68.4094
Sur San Juan	San Juan de los Cayos	Venezuela	Atlantic	LT	11.1802	-68.3974
